# Supplementary material for: Establishment of a prognostic risk prediction model incorporating disulfidptosis-related lncRNA for patients with prostate cancer
Source: BMC Cancer. 2024 Jan 8;24:44. doi: 10.1186/s12885-023-11778-2 (PMC10775669; doi:10.1186/s12885-023-11778-2)
Supplement: Supplementary file 2 — Supplementary Material 2 [file 12885_2023_11778_MOESM2_ESM.xlsx]

## Sheet: Sheet1
Table S1. Baseline clinical characteristics of patient populations in the training set and validation set.
Characteristics		Training set		Validation set		p-value
n (%)		256		128
Age, median (IQR)		62 (57, 66)		62 (56, 66)		0.651
T						0.206
	T2	91 (23.7%)		43 (11.2%)
	T3	162 (42.2%)		80 (20.8%)
	T4	3 (0.8%)		5 (1.3%)
N						0.172
	N0	201 (52.3%)		108 (28.1%)
	N1	55 (14.3%)		20 (5.2%)
M						0.316
	M0	254 (66.1%)		128 (33.3%)
	M1	2 (0.5%)		0 (0%)
Gleason score						0.588
	6	12 (3.1%)		6 (1.6%)
	7	131 (34.1%)		64 (16.7%)
	8	37 (9.6%)		12 (3.1%)
	9	74 (19.3%)		45 (11.7%)
	10	2 (0.5%)		1 (0.3%)
